# Supplementary material for: The Drosophila nucleoporin ELYS is required for parental chromosome arrangement at fertilization
Source: G3 (Bethesda). 2025 May 13;15(7):jkaf104. doi: 10.1093/g3journal/jkaf104 (PMC12239628; doi:10.1093/g3journal/jkaf104)
Supplement: jkaf104_Supplementary_Data [file jkaf104_supplementary_data.zip › Reagent_Table_Hirai et al.xlsx]

## Sheet: Sheet1
Data type	Experimental species	Symbol/name used in publication	Source – public	Source – published	Source – unpublished	Identifiers	New reagent	Comments
Data type (mandatory) Duplicate rows as needed. Order is flexible, but row titles must be preserved.	Experimental species (mandatory, "NA" okay)	Symbol/name used in publication (mandatory)	Source – public [stock center; company, data repository] (one of D,E,F mandatory)	Source -- published [PMID or 'this paper'] (one of D,E,F mandatory)	Source – unpublished [description, incl. lab of origin] (one of D,E,F mandatory)	Identifiers [format as ID_source:identifier] Separate multiple entries with semi-colon, space	New reagent (mandatory for new entities) Description, progenitor(s)	Comments (optional) Genotypes, purpose of reagent, additional information
gene (source not applicable)			NA	NA	NA
strain, strain_background	Drosophila melanogaster	Oregon-R						T. K. Watanabe (National Institute of Genetics)
strain, strain_background	Drosophila melanogaster	y2 cho2 v1 Elys2/FM7c		PMID: 29773558
strain, strain_background	Drosophila melanogaster	y2 cho2 v1 Elys5/FM7c		PMID: 29773558
strain, strain_background	Drosophila melanogaster	y1 w* P{nanos-phiC31\int.NLS}X; P{Cary}Msp300attP40	Bloomington #79604
strain, strain_background	Drosophila melanogaster	w*; P{matα4-GAL-VP16}V2H	Bloomington #7062
strain, strain_background	Drosophila melanogaster	w*; P{GAL-nanos.NGT}40	Kyoto #107748
strain, strain_background	Drosophila melanogaster	P{UASp-Elysmel}Msp300attP40		this paper
strain, strain_background	Drosophila melanogaster	P{UASp-Elysmel-mCherry}Msp300attP40		this paper
strain, strain_background	Drosophila melanogaster	P{UASp-Elyssim}Msp300attP40		this paper
strain, strain_background	Drosophila melanogaster	P{UASp-Elyssim-mCherry}Msp300attP40		this paper
strain, strain_background	Drosophila simulans	C167.4						M. Ashburner (University of Cambridge)
genetic reagent (in whole organism)
cell line
transfected construct (in cell line)
antibody		anti-Tubulin YL1/2	Abcam
antibody		anti-DsRed	Clontech
antibody		anti-Centrosomin		PMID: 17709428
antibody		anti-Asterless		PMID: 22976301
antibody		anti-ELYS		this paper
recombinant DNA reagent		pUASPattB	RRID:DGRC_1358
recombinant DNA reagent		LD14710		PMID: 10731138
recombinant DNA reagent		UASp-Elysmel		this paper			pUASPattB, LD14710
recombinant DNA reagent		UASp-Elysmel-mCherry		this paper			pUASPattB, LD14710
recombinant DNA reagent		UASp-Elyssim		this paper			pUASPattB
recombinant DNA reagent		UASp-Elyssim-mCherry		this paper			pUASPattB
sequence-based reagent
peptide, recombinant protein
large-scale dataset
commercial assay	NA
chemical compound, drug	NA
software, algorithm	NA
other
